# Supplementary material for: Polycomb group genes are required for neuronal pruning in Drosophila
Source: BMC Biol. 2023 Feb 15;21:33. doi: 10.1186/s12915-023-01534-0 (PMC9933400; doi:10.1186/s12915-023-01534-0)
Supplement: Supplementary file 11 — Additional file 11: Table S1. Source data for all the figures. [file 12915_2023_1534_MOESM11_ESM.xlsx]

## Sheet: Fig1
Fig1I
Percentage of pruning defects (%)
	Severing defect	Fragmentation defect
wild type	0	9.1
scmH3885	60	40
scmH3885/D1	36.8421	63.1579
scmH3885/M56	17.2414	82.7586
Ctrl (FRT82B) MARCM	0	0
scmD1	21.0526	78.9474
scmM56	30.7692	38.4615
Fig1J
Length of Unpruned Dendrites (μm)
wild type	39.53	112.624	201.943	148.621	0	0	0	0	0	0	189.705	601.991	74.633	0	0	193.384																16
scmH3885	783.129	2421.17	1023.04	710.938	695.351	370.148	828.735	791.09	2002.66	1493.9																						10
scmH3885/D1	1795.37	1472.89	1199.81	958.326	1331.57	960.471	1394.91	812.527	1290.76	635.92	1026.58	1248.05	438.301	1217.58	581.211	843.824	1022.41	1473.1	1433.46													19
scmH3885/M56	1298.84	356.809	23.252	632.191	1038.33	556.613	357.333	580.362	1871.8	664.865	1008.38	842.188	2475.3	1346.78	928.444	538.955	1335.82	1294.52	755.748	385.068	684.802	1679.77	1639.34	1957.28	1086.88	897.83	713.626	1412.84	427.631			29
Ctrl (FRT82B) MARCM	86.3908	30.2726	25.0078	289.504	68.2596	3.94722	45.6151	18.8558																								8
scmD1	783.994	542.365	422.806	543.064	790.396	81.031	10.5542	255.959	360.505	269.571	534.206	518.198	306.279	450.59	315.893	111.582	946.705	483.208	469.843													19
scmM56	449.02	965.771	457.646	211.017	32.2668	193.299	145.435	334.146	156.893	598.244	777.695	10.2443	324.878																			13

## Sheet: Fig2
Fig2I
Percentage of pruning defects (%)
	Severing defect	Fragmentation defect
ctrl RNAi	0	0
ph RNAi	44.8276	48.2759
ctrl MARCM	0	0
ph505 MARCM	80	12
ph505 + UAS-ph-p MARCM	30	30
Pc15 MARCM	19.0476	33.3333
Psc-Su(z)21.b8 MARCM	46.3415	29.2683
ph RNAi (non-induced)	0	0
ph RNAi (induced)	39.1304	56.5217
Fig2J
Length of Unpruned Dendrites (µm)
ctrl RNAi	39.1034	0	0	0	0	0	0	0	0	0	0	0	0	20.3446	83.3509	28.5443	61.0724																										17
ph RNAi	878.713	483.202	209	240.566	412.756	782.498	604.795	92.4124	337.282	1046.14	392.202	197.127	181.738	642.394	456.354	492.074	113.916	673.172	828.879	268.772	1159.17	561.446	141.903	93.2411	716.453	442.402	83.8412	713.883	1102.17														29
ctrl MARCM	33.6111	31.4838	81.301	0	0	0	0	0	0	0	0																																11
ph505 MARCM	601.53	615.204	0	346.518	198.032	750.599	360.594	816.041	518.626	877.001	131.023	316.48	277	747.499	437.074	299.513	456.69	491.374	353.393	288.67	407.383	310.295	446.295	96.56	261.09																		25
ph505 + UAS-ph-p MARCM	406.893	0	220.748	0	0	314.039	273.475	189.56	129.416	483.029																																	10
Pc15 MARCM	31.0374	100.352	0	95.5738	0	11.4581	83.4657	0	573.012	45.8289	0	203.248	0	0	97.914	317.596	732.886	762.274	1216.9	1203.35	930.965																						21
Psc-Su(z)21.b8 MARCM	141.603	52.2897	260.011	154.995	87.5837	82.9764	258.301	39.4775	69.3011	348.203	215.102	206.54	450.513	180.751	467.949	190.562	227.375	164.078	99.6601	0	0	0	229.399	107.961	0	370.337	106.011	0	84.3294	323.687	0	212.526	114.187	0	291.172	182.424	148.61	117.891	0	239.111	0		41
ph RNAi (non-induced)	0	0	0	0	98.1143	0	0	0																																			8
ph RNAi (induced)	892.326	242.256	901.954	449.104	1136.69	138.036	1515.38	283.376	682.737	482.73	1212.9	57.2585	390.762	781.915	728.19	1327.76	85.1684	1287.66	511.028	606.918	162.597	658.714	1114.67																				23

## Sheet: Fig3
Fig3G
Percentage of pruning defects (%)
	Fragmentation defect	Severing defect
Ctrl (FRT2A) MARCM	14.28	0
e(z)73 MARCM	14.28	11.43
e(z)731 MARCM	30.3	3.03
su(z)122 MARCM	52.63	14.79
su(z)124 MARCM	56	8
wild type	5.88	0
esc21 / Df(2L)Exel6030	36.36	0
Fig3H
Length of Unpruned Dendrites (µm)
Ctrl (FRT2A) MARCM	86.5579	268.432	46.4172	168.883	85.5361	42.1842	149.615	105.679	276.46	315.433	0	0	0	0	0	0	0	0	0	0	0															21
e(z)73 MARCM	0	0	0	195.323	43.0099	0	30.4008	997.658	438.182	527.683	36.628	234.504	159.353	44.789	0	0	0	0	0	0	12.5317	121.062	168.288	716.315	720.454	0	0	0	0	123.354	141.962	381.432	166.618	507.542	666.714	35
e(z)731 MARCM	228.625	151.115	152.584	0	0	636.755	202.827	91.0091	486.8	145.932	620.703	990.387	0	821.132	351.389	727.106	292.482	288.305	0	536.946	91.2501	0	0	0	0	0	0	122.493	48.8502	346.67	205.302	675.897	520.527			33
su(z)122 MARCM	0	0	0	512.985	305.014	408.594	0	137.098	509.659	353.632	1299.15	1146.57	253.456	338.122	0	572.317	822.215	679.223	501.072																	19
su(z)124 MARCM	0	0	0	130.345	111.16	563.731	623.681	1307.78	1149.24	636.987	918.794	132.433	611.072	329.575	1043.22	331.934	1316.63	726.913	1795.89	1792.37	989.691	1811.56	1100	73.6428	210.447											25
wild type	0	0	0	0	0	0	0	142.335	0	157.69	62.0781	136.378	134.444	0	30.5169	0	26.9585																			17
esc21 / Df(2L)Exel6030	284.901	0	128.527	48.1153	0	39.4515	0	0	0	369.645	126.632	225.879	311.86	478.485	254.114	262.933	338.857	231.449	368.949	96.8108	318.938	458.333														22
Fig3K
Percentage of pruning defects (%)
	Fragmentation defect	Severing defect
pc15 MARCM	18.18	13.64
pc15, e(z)731 MARCM	14.29	57.14
Fig3L
Length of Unpruned Dendrites (µm)
pc15 MARCM	97.5457	208.59	133.71	37.8657	17.9465	69.6202	0	0	607.243	194.511	371.501	291.167	578.622	153.629	356.997	269.662	366.937	401.515	200.545	316.269	466.959	378.038														22
pc15, e(z)731 MARCM	99.7117	1039.97	0	75.7314	201.783	110.193	159.662	1184.43	915.506	139.163	693.534	344.233	495.774	811.888	1310.33	584.694	754.954	934.574	667.388	531.087	673.344															21

## Sheet: Fig4
Fig4B
Normalised fluorescent intensity of Ubx/Abd-A in nucleus (ddaC/ddaE)
Ubx
ctrl RNAi	1.10453	1.01599	0.843741	0.995048	0.889805	1.43788	0.87493	1.09402	0.657714	0.769252	1.24109	1.30671	0.697012	0.971478	1.10082																15
ph-p RNAi	0.634493	0.622119	0.510872	0.398753	0.445126	0.570167	0.471532	0.457152	1.59223	0.803983	0.672645	0.570301	0.585643	0.506636	0.309606	0.259143															16
Abd-A
ctrl RNAi	0.51296	0.438979	0.943793	1.41978	0.636428	0.247451	1.3926	0.408318	2.0923	0.687828	1.17491	0.516851	1.37111	0.51905	1.30339	0.619458	0.233298	1.35187	1.50531	0.667713	0.702286	1.80255	1.25853	1.83689	0.735491	1.41293	2.01928	0.188663			28
ph-p RNAi	0.828851	2.94515	1.78094	0.647831	4.27438	1.79686	5.96497	1.95503	7.46271	1.6693	1.88481	2.35022	1.23828	2.66879	1.81057	2.9965	1.22816	1.93664	2.82839	2.39685	1.74794	1.46488	1.7009	2.39437	1.09684	3.14723	3.56743	4.03851	2.59612		29
Normalised fluorescent intensity of Abd-B/Scr in ddaC nucleus
Abd-B
ctrl RNAi	0.716387	1.40241	1.28314	1.12705	0.914326	1.03532	1.85745	1.01613	0.719062	0.773031	0.63032	0.525372																			12
ph-p RNAi	12.1455	9.25183	8.90913	17.4795	11.1691	9.6068	10.0559	16.4679	2.61238	9.36244	6.42184	7.93203	7.68547	2.85453																	14
Scr
wild type	0.901403	0.966523	1.00731	1.09282	1.14406	0.970807	1.03541	1.02719	0.974406	1.17251	0.876897	1.06917	0.776132	0.933791	1.17011	1.18759	0.938418	0.688562	1.04827	1.01862											20
ph-p RNAi	4.29297	5.79417	5.57087	7.22853	7.90235	6.85786	7.47359	5.60052	2.58425	5.36215	7.50889	5.80925	6.06407	4.66981	4.00387	5.14108	4.47805	7.17849	8.38664	5.32085											20
Fig4D
Normalised fluorescent intensity of Abd-B in ddaC nucleus
ph505 (+/-)	1.19061	1.33931	0.237221	0.890198	0.764527	0.802122	0.976508	1.10218	0.914291	0.945444	0.623412	0.867605	1.05735	2.5586	0.698867	1.03175															16
ph505 (-/-)	6.81738	12.7943	16.9015	18.2935	12.7305	12.271	6.30534	15.2198	8.5675	10.78																					10
pc15 (+/-)	1.27669	1.0628	0.891147	1.01459	1.88064	0.844533	1.34198	0.887128	0.584556	0.957651	1.60851	0.57964	0.482569	0.740818	0.772081	1.07467															16
pc15 (-/-)	3.37978	2.32684	1.89154	3.18142	3.36053	1.81818	1.53267	1.39834	1.58085	1.99555	2.05529	1.34106	1.30358	1.19661	1.34409	1.25554															16
psc-su(z)21b.8 (+/-)	1.09508	0.740926	1.14529	1.46082	0.604975	0.952913																									6
psc-su(z)21b.8 (-/-)	7.38029	8.3141	6.57113	8.33131	5.26924																										5

## Sheet: Fig5
Fig5I
Percentage of pruning defects (%)
	Fragmentation defect	Severing defect
O/E Ctrl	5.9	0
O/E Ubx	8	24
O/E Abd-A	8.7	4.3
O/E Abd-B	26.7	66.7
O/E Scr	7.7	30.8
O/E Ctrl (GS)	4.17	0
O/E Ubx (GS)	21	8
O/E Abd-B (GS)	75	8.33
Fig5J
Length of Unpruned Dendrites (μm)
O/E Ctrl	0	27.398	0	0	0	17.685	0	0	0	23.904	78.939	0	185.177	415.632	0	0	0															17
O/E Ubx	0	0	235.066	266.667	331.298	303.579	204.796	336.267	496.514	234.791	1040.84	310.206	115.116	263.763	71.056	235.934	466.994	776.068	193.145	0	174.618	428.004	772.223	503.411	101.125							25
O/E Abd-A	63.517	0	0	0	23.845	0	314.829	41.31	0	0	420.718	0	0	0	0	0	50.777	0	0	0	0	0	0									23
O/E Abd-B	1172.36	1102.39	568.213	990.979	888.172	1018.31	705.055	917.516	1125.89	1156.83	729.133	1068	889.098	645.568	751.634	818.774	303.451	0	229.193	873.503	738.648	618.461	1080.2	638.208	511.397	1097.02	931.608	1110.2	353.434	637.861		30
O/E Scr	389.669	429.813	333.317	0	111.813	416.965	0	89.625	741.626	694.909	140.564	0	181.047	0	264.262	73.737	0	364.433	0	402.346	0	0	122.408	0	790.644	0						26
O/E Ctrl (GS)	0	0	0	0	0	0	51.2048	0	0	0	0	0	35.829	0	0	115.328	0	0	43.8126	0	0	0	45.6785	0								24
O/E Ubx (GS)	149.502	12.1381	7.53833	171.907	52.1941	7.48301	32.8689	20.0632	95.3138	107.837	9.21089	2.14844	99.1026	9.13086	64.0605	50.0871	80.6561	253.35	83.1827	52.4713	270.62	369.271	290.872	257.302								24
O/E Abd-B (GS)	258.056	440.152	415.634	0	92.4381	35.5292	44.9985	169.094	549.201	46.6635	560.149	549.139	0	383.277	746.23	424.605	869.641	150.721	528.528	574.224	35.953	115.541	784.457	286.196								24

## Sheet: Fig6
Fig 6E
Normalized EcR-B1 fluorescence intensity in nucleus (ddaC/ddaE)
ctrl RNAi	0.979302	0.697501	0.988004	0.413365	1.04988	1.51612	1.17171	0.965713	0.858828	1.08127	1.12914	0.758248	1.09245	1.16311	1.13535	1.19132	0.81741	1.01112	1.08022	0.889584	0.924958	1.13822	0.983224	0.963947										24
ph-p RNAi	1.38374	1.12292	1.17451	0.784991	1.57194	0.87694	0.524318	0.610766	1.49549	1.10625	1.47143	0.835589	0.441008	0.749675	1.31527	2.09037	1.1937	1.17247	1.18319	1.33684	0.588242	1.18358	0.988843	1.32654	0.774858	1.10013	1.00933							27
O/E Ctrl	0.985412	0.851903	1.19684	1.0195	0.850697	0.91037	1.01102	1.15625	0.681838	1.33618	0.948317	0.778683	0.769329	1.28813	0.674571	1.40115	0.800999	1.06132	1.15972	1.11779														20
O/E Abd-A	1.07651	1.23872	1.23608	0.879056	1.6561	1.20761	1.50705	1.08721	1.15789	1.22299	0.906312	0.970975	1.15263	1.00938	1.22423																			15
O/E Abd-B	1.66948	1.22683	1.86265	1.39642	1.80332	1.15874	1.91782	1.2591	1.30375	1.48021	1.41793	1.86766	1.61644	1.88381	1.21327	1.23625																		16
Fig 6F
Normalized Sox14 fluorescence intensity in nucleus (ddaC/ddaE)
ctrl RNAi	1.74196	0.621738	0.806738	0.757281	0.908917	1.07274	1.18495	1.07462	0.916697	0.96366	1.01012	1.45248	0.648196	0.4915	0.972868	1.2235	0.883367	0.926712	1.00087	1.39135	0.948879													21
ph-p RNAi	1.03825	0.936261	1.94577	1.48802	1.08579	1.22099	1.06688	0.810774	0.847281	1.04867	1.05973	1.06401	1.23569	0.83005	1.33015	0.973928	1.05046	1.44868	2.08518	0.994596	1.0754	0.676639	0.920458	1.06241										24
O/E Ctrl	0.74005	2.22023	0.510458	1.23073	0.969369	1.25949	0.993441	0.999935	0.937088	0.522771	0.963378	0.650785	0.831807	1.51221	1.22311	0.790549	1.74309	0.684331	1.25698	0.75661														20
O/E Abd-A	0.878686	0.708861	1.05481	1.09305	1.23827	1.03274	0.924099	0.956648	0.521925	0.597001	2.63396	1.02802	1.36983	1.75353	1.97859	1.65541	1.13191	1.24095	0.859676															19
O/E Abd-B	1.55106	0.888423	1.2466	0.847862	0.831661	0.744284	1.56885	0.391606	0.786214	1.60527	1.33691	1.40176	2.09355	0.954025	1.40368	1.41236	1.30329	2.35366	1.24759															19
Fig 6G
Normalized Mical fluorescence intensity in soma (ddaC/ddaE)
ctrl RNAi	1.34239	0.935121	0.986629	0.944475	0.531051	0.876819	1.18492	1.13621	0.794395	0.853362	0.861825	1.11886	0.842088	0.91273	1.19067	1.48845	0.936889	0.90781	0.793721	1.44767	0.699746	0.866016	0.825519	1.36727	1.50623	0.649119								26
ph-p RNAi	0.592334	1.04911	1.55277	0.818898	1.1092	0.421277	0.82052	0.523502	0.583306	1.17598	0.581837	0.669489	0.949295	0.837665	0.705426	0.715184	0.526889	0.965897	1.14856	1.02055	0.747359	0.436981	0.777993	0.485342	1.04943	0.880258	0.971235	0.930748						28
O/E Ctrl	0.747314	1.15359	0.91369	0.883405	0.610917	0.98273	1.09399	1.28331	1.21688	0.842901	0.886758	1.38452	1.09394	0.899713	0.881962	1.20792	1.12837	0.579165	1.20893	0.621814	1.25858	0.698011	1.08512	1.3152	1.06999	0.858463	1.07096	1.18961	0.501665					29
O/E Abd-A	1.21873	0.965397	0.952198	0.901298	0.718444	0.95094	0.736779	0.720799	0.792842	0.737838	1.28286	0.857752	0.909782	0.753831	0.871601	0.860523	1.05607	0.993815	0.724118	0.804902	0.770446	0.868657	0.860794	1.0963	0.713882	0.725414	0.96211	0.705132	1.23819					29
O/E Abd-B	0.481944	0.479732	0.735132	0.767386	0.58333	0.460555	0.431792	0.871197	0.460701	0.352536	0.744926	0.643516	0.525378	0.69414	0.646303	0.325979	0.383737	0.337099	0.584467	0.440474	0.562036	0.62886	0.500282	0.622143	0.508441	0.462075	0.538799							27

## Sheet: Fig7
Fig 7L
Number of Hox protein positive neuron per MB clone
ctrl RNAi
Ubx	0	0	0	0	0	0	0	0	0	0	0	0	0	0									14
Abd-A	0	0	0	0	0	0	0	0	0	0	0	0	0										13
Abd-B	0	0	0	0	0	0	0	0	0	0	0	0	0	0	0	0	0	0					18
Scr	0	0	0	0	0	0	0	0	0	0	0	0	0	0	0	0	0	0					18
ph-p RNAi
Ubx	0	0	0	0	0	0	0	0	0	0	0												11
Abd-A	1	0	0	4	1	13	2	1	1	1	2	0	0	0	0	0	0	0	0	0			20
Abd-B	13	44	28	45	48	20	11	25	12	39	22	30	19	27	42								15
Scr	0	0	0	0	0	0	0	0	0	0	0	0	0	0	0								15

## Sheet: FigS1
FigS1B
Percentage of pruning defects (%)
	Fragmentation defect	Severing defect
wild type	14.3	0
scmH3885/H3885	33.3	66.7
scmH3885/H3885 + UAS-Scm	46.7	6.7
Length of Unpruned Dendrites (μm)
wild type	0	0	0	26.653	453.096	179.119	179.119															7
scmH3885/H3885	1515.39	1038.46	1099.81	777.152	1024.2	940.896																6
scmH3885/H3885 + UAS-Scm	0	325.704	327.184	0	0	0	337.257	0	517.601	296.245	445.324	0	0	0	0							15
FigS1C
Percentage of pruning defects (%)
	Fragmentation Defect	Severing Defect
Ctrl RNAi	0	0
scm RNAi #1	41.7	58.3
scm RNAi #2	50	40
scm RNAi #3	66.6667	0
Length of Unpruned Dendrites (μm)
Ctrl RNAi	0	0	64.803	0	0	57.232	223.515	76.36	149.55	39.585	122.198											11
scm RNAi #1	1713.86	1897.49	992.224	1341.48	1203.22	1574.71	2087.52	1569.54	1796.27	1921.69	1192.33	1360.91										12
scm RNAi #2	378.522	1381.66	642.616	1141.07	833.005	839.915	1262.74	497.648	460.41	755.694	318.844	752.193	732.113	899.219	956.223	819.107	1077.74	224.226	407.843	827.108		20
scm RNAi #3	1036.34	992.97	1116.27	516.204	236.972	601.269	276.346	100.142	744.353	1064.93	1043.21	186.801	476.746	0	493.556							15
FigS1D
Normalized fluorescence intensity of Scm in ddaC nucleus
ctrl RNAi	1.48209	0.464333	1.13021	0.799223	1.13648	0.921729	0.694603	0.735797	0.677095	1.33493	1.09139	0.696989	1.05547	1.127	1.40466	0.999676	1.01393	1.2344				18
scm RNAi #1	0.28875	0.517915	0.320005	0.504942	0.32228	0.469294	0.43499	0.430234	0.327084	0.421133	0.539799	0.531851	0.450902									13

## Sheet: FigS2
FigS2A
Number of dendrite termini
Ctrl (FRT82B) MARCM	593	510	504		3
scmD1 MARCM	387	461	330		3
Sholl analysis
Distance from Soma (μm)	1.16366	2.32731	3.49097	4.65463	5.81828	6.98194	8.1456	9.30925	10.4729	11.6366	12.8002	13.9639	15.1275	16.2912	17.4549	18.6185	19.7822	20.9458	22.1095	23.2731	24.4368	25.6004	26.7641	27.9278	29.0914	30.2551	31.4187	32.5824	33.746	34.9097	36.0734	37.237	38.4007	39.5643	40.728	41.8916	43.0553	44.2189	45.3826	46.5463	47.7099	48.8736	50.0372	51.2009	52.3646	53.5282	54.6919	55.8555	57.0192
Number of intersections (Ctrl (FRT82B) MARCM)	0	0	0	0	0	0	0	0	0	0	0	0	1	1	1	1	2	2	6	7	6	6	6	7	6	6	6	7	8	8	8	8	8	8	7	6	7	7	6	6	6	7	8	8	8	8	8	7	7
	1	1	1	1	1	1	1	1	1	1	1	1	2	3	5	4	4	5	5	5	4	6	5	6	8	6	8	9	8	6	5	7	8	8	7	8	9	7	7	8	8	8	6	11	11	7	8	6	8
	1	1	1	1	1	1	1	1	1	2	2	1	2	2	5	5	4	4	4	6	5	3	7	6	2	4	4	7	5	6	6	8	9	7	9	7	12	12	12	9	11	9	12	10	9	5	6	8	7
Number of intersections (scmD1 MARCM)	1	1	1	1	1	1	1	1	1	1	2	2	3	3	4	4	4	4	5	6	5	3	5	4	5	4	6	5	7	7	7	10	10	8	7	9	9	11	7	11	11	11	8	9	9	7	9	7	6
	1	1	1	1	1	1	1	1	2	3	1	2	2	4	2	2	2	4	2	2	2	2	3	5	4	4	4	5	3	3	4	4	3	4	3	3	3	5	4	4	3	5	8	7	7	9	6	5	7
	1	1	1	1	1	1	1	1	1	1	1	2	2	2	2	2	2	2	2	2	2	2	2	2	2	2	3	3	3	3	3	3	3	2	4	4	3	4	3	3	4	3	3	3	4	3	4	4	4
[truncated: 606 more columns]

## Sheet: FigS3
FigS3A
Percentage of pruning defects (%)
	Fragmentation defects	Severing sefects
Ctrl RNAi	0	0
psc RNAi BL35297	50	0
psc RNAi BL31611	41.6667	0
psc RNAi BL38261	64.7059	11.7647
sce RNAi BL35446	66.6667	16.6667
sce RNAi BL31612	75	8.33333
sce RNAi v106328	73.3333	6.66667
su(z)2 RNAi v50368	20	0
su(z)2 RNAi v100096	27.2727	63.6364
ph-d RNAi BL63018	40	16
ph-d RNAi BL31190	68	0
ph-p RNAi v50028	65.3846	23.0769
ph-p RNAi BL35207	88.2353	5.88235
ph-p RNAi BL33669	100	0
ph-p RNAi BL31608	68.4211	0
FigS3B
Percentage of pruning defects (%)
	Fragmentation defects	Severing sefects
ctrl RNAi (2x)	30	0
ph-d RNAi (2x)	50	50
ph-p RNAi (2x)	5.55556	94.4444
pc RNAi (2x)	75	20.8333
Length of Unpruned Dendrites (µm)
ctrl RNAi (2x)	195.478	33.4951	24.5992	0	101.259	0	0	0	199.191	310.854															10
ph-d RNAi (2x)	1010.53	940.697	1037.2	1107.41	244.411	603.341	957.167	979.144	754.199	1035.93	646.011	371.397	359.545	182.329	0	512.133	711.77	224.266	531.144	1063.55	838.304	868.823	610.775	363.723	24
ph-p RNAi (2x)	585.817	1272.14	1163.26	985.758	1199.51	875.255	866.657	931.946	828.143	767.679	1299.94	921.78	1151.65	1238.11	605.718	483.367	905.692	927.762							18
pc RNAi (2x)	0	308.946	0	312.005	61.4136	135.773	0	125.345	340.2	246.593	548.236	189.109	471.878	126.323	261.163	1282.04	31.0524	1133.8	573.739	396.456	839.846	1011.94	1362.53	601.387	24
FigS3C
Number of dendrite termini
Ctrl RNAi	489	529	484	515			4
ph-p RNAi	308	329	344				3
Sholl analysis
Distance to the soma (µm)	0.537109	1.07422	1.61133	2.14844	2.68555	3.22266	3.75977	4.29688	4.83398	5.37109	5.9082	6.44531	6.98242	7.51953	8.05664	8.59375	9.13086	9.66797	10.2051	10.7422	11.2793	11.8164	12.3535	12.8906	13.4277	13.9648	14.502	15.0391	15.5762	16.1133	16.6504	17.1875	17.7246	18.2617	18.7988	19.3359	19.873	20.4102	20.9473	21.4844	22.0215	22.5586	23.0957	23.6328	24.1699	24.707	25.2441	25.7812	26.3184
Number of intersections (Ctrl RNAi)	0	0	0	0	0	0	0	0	0	0	0	0	0	0	0	0	0	0	0	0	1	1	2	2	1	2	1	2	2	2	2	2	2	2	2	2	2	2	2	2	2	2	2	2	2	9	6	5	4
	0	0	0	0	0	0	0	0	0	0	0	0	0	0	0	0	0	0	0	1	2	4	4	2	3	3	3	3	3	3	4	3	3	3	3	3	4	3	3	5	12	7	5	5	5	5	6	6	6
	0	0	0	0	0	0	0	0	0	0	0	0	0	0	0	1	0	1	0	0	1	0	5	3	3	3	2	4	2	2	2	2	1	3	1	3	2	1	2	1	2	2	1	3	2	2	3	1	3
Number of intersections (ph-p RNAi)	0	0	0	0	0	0	0	0	0	0	0	0	0	0	0	0	0	0	0	0	0	0	0	0	1	0	2	2	1	5	3	2	4	3	3	2	3	2	2	2	3	2	2	2	1	4	3	4	3
	0	0	0	0	0	0	0	0	0	0	0	0	0	0	0	0	0	0	0	0	0	0	0	0	0	0	0	0	0	2	2	2	1	2	2	2	2	2	2	2	2	2	2	2	2	2	2	2	3
	0	0	0	0	0	0	0	0	0	0	0	0	0	0	0	0	0	0	0	0	0	0	0	0	0	0	0	0	0	0	1	1	1	1	1	1	1	2	3	3	4	4	3	4	4	4	4	2	2
FigS3D
Percentage of pruning defects (%)
	Fragmentation defect	Severing defect
Ctrl RNAi	9.1	0
Psc RNAi + Su(z)2 RNAi	26.5	64.7
Length of Unpruned Dendrites (µm)
Ctrl RNAi	0	145.072	0	113.957	403.135	0	0	0	0	0	0																									11
Psc RNAi + Su(z)2 RNAi	135.08	321.702	922.963	893.47	783.393	810.673	421.072	277.061	0	798.926	877.64	395.887	884.225	501.605	296.209	158.156	644.74	386.407	315.962	260.311	384.053	390.052	416.982	515.434	694.57	711.932	247.55	271.796	438.137	508.932	116.298	309.755	0	0		34
[truncated: 801 more columns]

[truncated: 5 more sheets: FigS4, FigS5, FigS6, FigS7, FigS8]
